# Supplementary material for: Tumor antigens as proteogenomic biomarkers in invasive ductal carcinomas
Source: BMC Med Genomics. 2014 Dec 8;7(Suppl 3):S2. doi: 10.1186/1755-8794-7-S3-S2 (PMC4290786; doi:10.1186/1755-8794-7-S3-S2)
Supplement: Additional File 1 — TA, their interactants and involvement in molecular pathways relating to cancer. [file 1755-8794-7-S3-S2-S1.xlsx]

## Sheet: Sheet1
Tumor antigen	Interactants	Overlapping in pathway	Relation to hallmarks of cancer	Reference
PPIB	LEPRE1 CRTAP SERPINH1 AJAP1 BSG SDC1 PRL STAT5A CAMLG IRF3	Collagen formation	Associated with tumor invasiveness in breast cancer	10211114
TPM4	VIM TNNT2 TMOD1 MYL2 TNNI2 TRIP6 VCL MYL6 CALD1 MYH11	Muscle contraction	Pathway not related. TPM4 has been associated with metastasis in breast cancer.	16637015
ANXA2	DYSF TRPV5 S100A10 PLG PLAT CEACAM1 SRC CDC42 S100A4 S100A6	No significant overlap in canonical pathways	ANXA2 has been associated with enhanced invasiveness of the multidrug resistant human breast cancer cells	19764771
BST2	IGS15 IFI35 ARHGAP44 RNF115 APOBEC3G KITLG CST2 PLVAP CAMLG AGTRAP	No significant overlap in canonical pathways	BST2 has been associated with an interferon response pathway believed to be associated with inflammation in breast cancer	16007187
COTL1
RPA1
PRDX5
SCRN1
BCAP31
